# Supplementary material for: In patients with unilateral pleural effusion, restricted lung inflation is the principal predictor of increased dyspnoea
Source: PLoS One. 2018 Oct 3;13(10):e0202621. doi: 10.1371/journal.pone.0202621 (PMC6169850; doi:10.1371/journal.pone.0202621)
Supplement: S1 Data — (XLSX) [file pone.0202621.s002.xlsx]

## Sheet: Demographic 
Subject no	Age at procedure	Sex	Height	Weight	Side of effusion
1	75	m	1.62	75	r
2	42	f	1.65	44	r
3	50	f	1.58	61	r
4	69	m	1.78	84	r
5	46	f	1.6	50	l
6	86	m	1.71	72	l
7	70	m	1.73	70	r
8	58	m	1.71	75	r
9	60	m	1.7	77	r
10	69	m	1.63	47	l
11	72	m	1.67	75	r
12	77	m	1.72	75	r
13	81	m	1.63	80	l
14	54	f	1.49	49	r
15	74	m	1.77	83	r
16	70	m	1.73	80	l
17	59	m	1.81	90	r
18	66	m	1.85	113	r
19	56	m	1.86	86	r

## Sheet: Diagnosis
Subject	BenignMalignant	Benign-specific	Malignant-specific	How diagnosis made (clinical presentation, clinical follow-up, pleural biopsy, pleural fluid, other biopsy, other)										Success 2 mths
1	Benign	CCF		Clinical presentation: Lowish pleural fluid protein, associated cardiac disease, no other cause on follow-up										f
2	Malignant		Met breast	Positive cytology										deceased
3	Benign	Spontaneous bacterial empyema		Clinical presenation + pleural fluid: cirrhosis with ascites and exudative effusion with turbidity, neutrophils but no growth: with antibiotics and drainage fluid rapidly became transudative within few weeks										f
4	Malignant		Mesothelioma (epithelioid)	Pleural biopsy										c
5	Malignant		Lung adenocarcinoma	Pleural fluid										c
6	Malignant		Mesothelioma (epithelioid)	Pleural biopsy										f
7	Malignant		Metastatic lung NSCLC	Pleural biopsy (carcinoma unknown primary) and clinical follow-up										p
8	Malignant		Mesothelioma	Pleural biopsy										p
9	Malignant		Mesothelioma	Pleural biopsy, and confirmatory cytology										p
10	Benign	Perisplenic collection		Clinical presentation: inflammatory biopsy and CT										p
11	Benign	CCF		Clinical signs and borderline plueral fluid; negative biopsy; response to diuretic therapy and digoxin increase;										c
12	Malignant		Mesothelioma	Pleural biopsy and fluid cytology suggestive										p
13	Malignant		Mesothelioma	Pleural biopsy										f
14	Malignant		Lung adenocarcinoma	Bronchoscopic biopsy; confirmatory pleural fluid										p
15	Malignant		Mesothelioma											p
16	Benign	Benign asbestos pleural effusion		Clinical presentation, biopsy organizing pleurisy, follow up over greater than 3 years with stable trapped lung and pleural thickening with history of heavy asbestos exposure										f
17	Malignant		Lung adenocarcinoma	Pleural fluid cytology										p
18	Malignant		Mesothelioma	Pleural biopsy										p
19	Malignant		Mesothelioma	Pleural biopsy										f
0
0
0
0
0
0
0
0
0
0
0
0
0
0
0
0
0
0
0
0
0
0
0
0
0
0
0
0
0
0
0
0
0
0
0
0
0
0
0
0
0
0
0
0
0
0
0
0
0
0
0
0
0
0
0
0
0
0
0
0
0
0
0
0
0
0
0
0
0
0
0
0
0
0
0
0
0
0
0
0
0
0
0
0
0
0
0
0
0
0
0
0
0
0
0
0
0
0
0
0
0
0
0
0
0
0
0
0
0
0
0
0
0
0
0
0
0
0
0
0
0
0
0
0
0
0
0
0
0
0
0
0
0
0
0
0
0
0
0
0
0
0
0
0
0
0
0
0
0
0
0
0
0
0
0
0
0
0
0
0
0
0
0
0
0
0
0
0
0
0
0
0
0
0
0
0
0
0
0
0
0
0
0
0
0
0
0
0
0
0
0
0
0
0
0
0
0
0
0
0
0
0
0
0
0
0
0
0
0
0
0
0
0
0
0
0
0
0
0
0
0
0
0
0
0
0
0
0
0
0
0
0
0
0
0
0
0
0
0
0
0
0
0
0
0
0
0
0
0
0
0
0
0
0
0
0
0
0
0
0
0
0
0
0
0
0
0
0
0
0
0
0
0
0
0
0
0
0
0
0
0
0
0
0
0
0
0
0
0
0
0
0
0
0
0
0
0
0
0
0
0
0
0
0
0
0
0
0
0
0
0
0
0
0
0
0
0
0
0
0
0
0
0
0
0
0
0
0
0
0
0
0
0
0
0
0
0
0
0
0
0
0
0
0
0
0
0
0
0
0
0
0
0
0
0
0
0
0
0
0
0
0
0
0
0
0
0
0
0
0
0
0
0
0
0
0
0
0
0
0
0
0
0
0
0
0
0
0
0
0
0
0
0
0
0
0
0
0
0
0
0
0
0
0
0
0
0
0
0
0
0
0
0
0
0
0
0
0
0
0
0
0
0
0
0
0
0
0
0
0
0
0
0
0
0
0
0
0
0
0
0
0
0
0
0
0
0
0
0
0
0
0
0
0
0
0
0
0
0
0
0
0
0
0
0
0
0
0
0
0
0
0
0
0
0
0
0
0
0
0
0
0
0
0
0
0
0
0
0
0
0
0
0
0
0
0
0
0
0
0
0
0
0
0
0
0
0
0
0
0
0
0
0
0
0
0
0
0
0
0
0
0
0
0
0
0
0
0
0
0
0
0
0
0
0
0
0
0
0
0
0
0
0
0
0
0
0
0
0
0
0
0
0
0
0
0
0
0
0
0
0
0
0
0
0
0
0
0
0
0
0
0
0
0
0
0
0
0
0
0
0
0
0
0
0
0
0
0
0
0
0
0
0
0
0
0
0
0
0
0
0
0
0
0
0
0
0
0
0
0
0
0
0
0
0
0
0
0
0
0
0
0
0
0
0
0
0
0
0
0
0
0
0
0
0
0
0
0
0
0
0
0
0
0
0
0
0
0
0
0
0
0
0
0
0
0
0
0
0
0
0
0
0
0
0
0
0
0
0
0
0
0
0
0
0
0
0
0
0
0
0
0
0
0
0
0
0
0
0
0
0
0
0
0
0
0
0
0
0
0
0
0
0
0
0
0
0
0
0
0
0
0
0
0
0
0
0
0
0
0
0
0
0
0
0
0
0
0
0
0
0
0
0
0
0
0
0
0
0
0
0
0
0
0
0
0
0
0
0
0
0
0
0
0
0
0
0
0
0
0
0
0
0
0
0
0
0
0
0
0
0
0
0
0
0
0
0
0
0
0
0
0
0
0
0
0
0
0
0
0
0
0
0
0
0
0
0
0
0
0
0
0
0
0
0
0
0
0
0
0
0
0
0
0
0
0
0
0
0
0
0
0
0
0
0
0
0
0
0
0
0
0
0
0
0
0
0
0
0
0
0
0
0
0
0
0
0
0
0
0
0
0
0
0
0
0
0
0
0
0
0
0
0
0
0
0
0
0
0
0
0
0
0
0
0
0
0
0
0
0
0
0
0
0
0
0
0
0
0
0
0
0
0
0
0
0
0
0
0
0
0
0
0
0
0
0
0
0
0
0
0
0
0
0
0
0
0
0
0
0
0
0
0
0
0
0
0
0
0
0
0
0
0
0
0
0
0
0
0
0
0
0
0
0
0
0
0
0
0
0
0
0
0
0
0
0
0
0
0
0
0
0
0
0
0
0
0
0
0
0
0
0
0
0
0
0
0
0
0
0
0
0
0
0
0
0
0
0
0
0
0
0
0
0
0
0
0
0
0
0
0
0
0
0
0
0
0
0
0
0
0
0
0
0
0
0
0
0
0
0
0
0
0
0
0
0
0
0
0
0
0
0
0
0
0
0
0
0
0
0
0
0
0
0
0
0
0
0
0
0
0
0
0
0
0
0
0
0
0
0
0
0
0
0
0
0
0
0
0
0
0
0
0
0
0
0
0
0
0
0
0
0
0
0
0
0
0
0
0
0
0
0
0
0
0
0
0
0
0
0
0
0
0
0
0
0
0
0
0
0
0
0
0
0
0
0
0
0
0
0
0
0
0
0
0
0
0
0
0
0
0
0
0
0
0
0
0
0
0
0
0
0
0
0
0
0
0
0
0
0
0
0
0
0
0
0
0
0
0
0
0
0
0
0
0
0
0
0
0
0
0
0
0
0
0
0
0
0
0
0
0
0
0
0
0
0
0
0
0
0
0
0
0
0
0
0
0
0
0
0
0
0
0
0
0
0
0
0
0
0
0
0
0
0
0
0
0
0
0
0
0
0
0
0
0
0
0
0
0
0
0
0
0
0
0
0
0
0
0
0
0
0
0
0
0
0
0
0
0
0
0
0
0
0
0
0
0
0
0
0
0
0
0
0
0
0
0
0
0
0
0
0
0
0
0
0
0
0
0
0
0
0
0
0
0
0
0
0
0
0
0
0
0
0
0
0
0
0
0
0
0
0
0
0
0
0
0
0
0
0
0
0
0
0
0
0
0
0
0
0
0
0
0
0
0
0
0
0
0
0
0
0
0
0
0
0
0
0
0
0
0
0
0
0
0
0
0
0
0
0
0
0
0
0
0
0
0
0
0
0
0
0
0
0
0
0
0
0
0
0
0
0
0
0
0
0
0
0
0
0
0
0
0
0
0
0
0
0
0
0
0
0
0
0
0
0
0
0
0
0
0
0
0
0
0
0
0
0
0
0
0
0
0
0
0
0
0
0
0
0
0
0
0
0
0
0
0
0
0
0
0
0
0
0
0
0
0
0
0
0
0
0
0
0
0
0
0
0
0
0
0
0
0
0
0
0
0
0
0
0
0
0
0
0
0
0
0
0
0
0

## Sheet: ThoracoscopyProcedureAdmission
Subject	Success 8 weeks	USS inversion: norm, invert, flat)	USS movement (n=normal, r=reduced, a=absent, p=paradoxical)	Vol drained pleurosocopy (L)	Talc (i=insufflate, s=slurry, nil)	Talc-dose (grams)	Vol 48 hrs (ml)	Duration tube (days)		Post-procedure re-expansion during admission (% 0=nil 100% = complete
1	f	norm	n	0.1	nil	na	300	2		0
2	deceased	flat	a	0.97	i	5	500	6		0
3	f	norm	p	2.8	nil	na	2750	4		90
4	c	norm	r	2.5	i	2	1300	6		75
5	c	norm	p	1.9	i	5	800	4		90
6	f	norm	n	1.55	nil	na	750	3		80
7	p	norm	n	0.75	i	3	300	4		35
8	p	norm	n	0.45	nil	na	250	2		80
9	p	flat	r	2.55	i	5	500	2		85
10	p	norm	n	0.9	nil	na	160	2		85
11	c	flat	r	2.35	nil	na	275	3		90
12	p	norm	n	0.75	nil	na	700	3		75
13	f	flat	p	1.8	i	5	1550	8		85
14	p	flat	r	2.1	i	3	500	3		70
15	p	norm	n	3	i	5
16	f	norm	a	0.2	nil	na
17	p	norm	p	3	i	3
18	p	norm	n	1.8	i	3	1150
19	f	flat	a	3.6	i	3	1170	4

## Sheet: WeightDyspneaSuccess
Subject	Success 2 mths	Weight baseline	BDI-observer a	BDI- observer b	BDI-concensus	TDI 4 week-oberver a	TDI 4 weeks- oberver b	TDI 4 weeks-concensus	TDI 8 weeks-oberver a	TDI 8 weeks- observer b	TDI 8 weeks- conc	Success 4 weeks- oberver a (Success: c=complete, p=partial, f= failed)	Success 4 weeks- observer b	Success 4 weeks-consensus	Success 8 weeks- observer a (Success: c=complete, p=partial, f= failed)	Success 8 weeks- observer b	Success 8 weeks-consensus	Adverse events (cardiac, wound infection, pain > 4 weeks, malignant infiltration, death, other- describe)
1	f	75	y2y	yyy	y2y	z00	z00	z00	0	0	0	f	f	f	f	f	f	Other: general debility and PUO for one month post
2	deceased	44	2	2	2	deceased						deceased	deceased	deceased	deceased	deceased	deceased	Deceased day 6 with ARDS presumed due to talc
3	f	61	6	????	6	-4	-5	-5	na	na	na	f	f	f	f	f	f	Liver transplant on day of 2 month study test: lost to follow-up until 12 months
4	c	84	9	9	9	5	6	6	6	6	6	p	p	p	p	c	c	Mild: wound infection, sesnory loss
5	c	50	6	7	7	refused		refused	refused		refused	p	p	p	c (CT lymphangitis no fluid)	c	c	Nil
6	f	72	7	8	7	zzz	zzz	zzz	refused	refused	refused	f	f	f	f (needed pleural tap)	f	f	Nil
7	p	70	4	5	5	6	4	5	5	9	7	p	p	p	p	p	p	Neuralgic pain and sweats
8	p	75	8	7	7	5	6	5	1	0	0	p	p	p	p	p	p	Nil
9	p	77	6	5	5	8	8	8	9	9	9	p	p	p	p	p	p	Nil
10	p	47	yyy	www	www	3	zzz	3	4	3	3	p	c	p	p	p	p	Mild neuralgic pain
11	c	75	7	9	7	8	7	7	refused	refused	refused	p	c	c	c	c	c
12	p	75	9	9	9	0	0	0	0	0	0	p	f	p	p	p	p	Mild wound pain
13	f	80	7	7	7	0	0	0	0	0	0	p	f	f	f	f	f
14	p	49	3	3	3	refused	refused	refused	7	refused	7	p	p	p	p	p	p	Acute hypercapnic respiratory failure requiring NIV, mild wound pain
15	p	83	8	8	8							p			p
16	f	80	6	7	6	5	5	5	5	9	6	f			f
17	p	90	5	6	5	-2		-2				p			p			At 1 month had rapid enlargement of RUL tumour that probably contributed to reduced lung function
18	p	113	6	6	6	4		4	3	3	3	p			p			Pericardial effusion with CCF on 19/3/11, may have been caused by talc
19	f	86	0	4	3	6		6				f		f	f		f	Failed requiring drainage 1 month after. Eventually effusion controlled after VATS and chemotherapy
0
0
0
0
0
0
0
0
0
0
0
0
0
0
0
0
0
0
0
0
0
0
0
0
0
0
0
0
0
0
0
0
0
0
0
0
0
0
0
0
0
0
0
0
0
0
0
0
0
0
0
0
0
0
0

## Sheet: Rest physiol predicted
Subject	FVC	FEV1	TLC	IC	FRC	RV	IRV	DLCO	KCO	VA	MIP	MEP
1	3.15	2.23	4.97	2.32	2.65	2.25		19.8	4.06	4.87685	105	150
2	3.79	3.07	5.24	2.3	2.94	1.76		24	4.68	5.12821	75	95
3	3.32	2.64	4.57	1.96	2.61	1.59		21.9	4.69	4.66951	75	95
4	4.48	3.3	6.53	3.07	3.46	2.52		24.1	3.97	6.07053	105	150
5	3.49	2.8	4.81	2.11	2.7	1.64		22.8	4.71	4.84076	75	95
6	3.32	2.28	5.55	2.44	3.11	2.61		19	3.61	5.26316	105	150
7	4.11	3.02	6.03	2.82	3.21	2.4		23	3.87	5.94315	105	150
8	4.39	3.34	5.97	2.86	3.11	2.13		25.4	4.48	5.66964	105	150
9	4.26	3.23	5.94	2.89	3.05	2.17		24.9	4.42	5.63348	105	150
10	3.52	2.58	5.09	2.39	2.7	2.11		21.6	4.31	5.0116	105	150
11	3.66	2.66	5.52	2.62	2.9	2.3		21.8	4.1	5.31707	105	150
12	3.78	2.7	5.93	2.77	3.16	2.52		21.4	3.83	5.58747	105	150
13	3.05	2.12	4.91	2.21	2.7	2.32		18.9	3.94	4.79695	105	150
14	2.83	2.22	3.94	1.76	2.18	1.38		20.2	4.77	4.2348	75	95
15	4.22	3.06	6.38	2.97	3.41	2.59		22.8	3.83	5.953
16	4.11	3.02	6.06	2.85	3.21	2.41		23.1	4.04	5.71782
17	5.02	3.8	6.99	3.37	3.62	2.44		26.9	4.2	6.40476
18	5.06	3.77	7.24	3.42	3.82	2.67		26	3.9	6.66667
19	5.45	4.16	7.48	3.61	3.87	2.52		28.4	4.19	6.77804
0
0
0
0
0
0
0
0
0
0
0
0
0
0
0
0
0
0
0
0
0
0
0
0
0
0
0
0
0
0
0
0
0
0
0
0
0
0
0
0
0
0
0
0
0
0
0
0
0
0
0
0
0
0
0
0
0
0
0
0
0
0
0
0
0
0
0
0
0
0
0
0
0
0
0
0
0
0
0
0
0
0
0
0
0
0
0
0
0
0
0
0
0
0
0
0
0
0
0
0
0
0
0
0
0
0
0
0
0
0
0
0
0
0
0
0
0
0
0
0
0
0
0
0
0
0
0
0
0
0
0
0
0
0
0
0
0
0
0
0
0
0
0
0
0
0
0
0
0
0
0
0
0
0
0
0
0
0
0
0
0
0
0
0
0
0
0
0
0
0
0
0
0
0
0
0
0
0
0
0
0
0
0
0
0
0
0
0
0
0
0
0
0
0
0
0
0
0
0
0
0
0
0
0
0
0
0
0
0
0
0
0
0
0
0
0
0
0
0
0
0
0
0
0
0
0
0
0
0
0
0
0
0
0
0
0
0
0
0
0
0
0
0
0
0
0
0
0
0
0
0
0
0
0
0
0
0
0
0
0
0
0
0
0
0
0
0
0
0
0
0
0
0
0
0
0
0
0
0
0
0
0
0
0
0
0
0
0
0
0
0
0
0
0
0
0
0
0
0
0
0
0
0
0
0
0
0
0
0
0
0
0
0
0
0
0
0
0
0
0
0
0
0
0
0
0
0
0
0
0
0
0
0
0
0
0
0
0
0
0
0
0
0
0
0
0
0
0
0
0
0
0
0
0
0
0
0
0
0
0
0
0
0
0
0
0
0
0
0
0
0
0
0
0
0
0
0
0
0
0
0
0
0
0
0
0
0
0
0
0
0
0
0
0
0
0
0
0
0
0
0
0
0
0
0
0
0
0
0
0
0
0
0
0
0
0
0
0
0
0
0
0
0
0
0
0
0
0
0
0
0
0
0
0
0
0
0
0
0
0
0
0
0
0
0
0
0
0
0
0
0
0
0
0
0
0
0
0
0
0
0
0
0
0
0
0
0
0
0
0
0
0
0
0
0
0
0
0
0
0
0
0
0
0
0
0
0
0
0
0
0
0
0
0
0
0
0
0
0
0
0
0
0
0
0
0
0
0
0
0
0
0
0
0
0
0
0
0
0
0
0
0
0
0
0
0
0
0
0
0
0
0
0
0
0
0
0
0
0
0
0
0
0
0
0
0
0
0
0
0
0
0
0
0
0
0
0
0
0
0
0
0
0
0
0
0
0
0
0
0
0
0
0
0
0
0
0
0
0
0
0
0
0
0
0
0
0
0
0
0
0
0
0
0
0
0
0
0
0
0
0
0
0
0
0
0
0
0
0
0
0
0
0
0
0
0
0
0
0
0
0
0
0
0
0
0
0
0
0
0
0
0
0
0
0
0
0
0
0
0
0
0
0
0
0
0
0
0
0
0
0
0
0
0
0
0
0
0
0
0
0
0
0
0
0
0
0
0
0
0
0
0
0
0
0
0
0
0
0
0
0
0
0
0
0
0
0
0
0
0
0
0
0
0
0
0
0
0
0
0
0
0
0
0
0
0
0
0
0
0
0
0
0
0
0
0
0
0
0
0
0
0
0
0
0
0
0
0
0
0
0
0
0
0
0
0
0
0
0
0
0
0
0
0
0
0
0
0
0
0
0
0
0
0
0
0
0
0
0
0
0
0
0
0
0
0
0
0
0
0
0
0
0
0
0
0
0
0
0
0
0
0
0
0
0
0
0
0
0
0
0
0
0
0
0
0
0
0
0
0
0
0
0
0
0
0
0
0
0
0
0
0
0
0
0
0
0
0
0
0
0
0
0
0
0
0
0
0
0
0
0
0
0
0
0
0
0
0
0
0
0
0
0
0
0
0
0
0
0
0
0
0
0
0
0
0
0
0
0
0
0
0
0
0
0
0
0
0
0
0
0
0
0
0
0
0
0
0
0
0
0
0
0
0
0
0
0
0
0
0
0
0
0
0
0
0
0
0
0
0
0
0
0
0
0
0
0
0
0
0
0
0
0
0
0
0
0
0
0
0
0
0
0
0
0
0
0
0
0
0
0
0
0
0
0
0
0
0
0
0
0
0
0
0
0
0
0
0
0
0
0
0
0
0
0
0
0
0
0
0
0
0
0
0
0
0
0
0
0
0
0
0
0
0
0
0
0
0
0
0
0
0
0
0
0
0
0
0
0
0
0
0
0
0
0
0
0
0
0
0
0
0
0
0
0
0
0
0
0
0
0
0
0
0
0
0
0
0
0
0
0
0
0
0
0
0
0
0
0
0
0
0
0
0
0
0
0
0
0
0
0
0
0
0
0
0
0
0
0
0
0
0
0
0
0
0
0
0
0
0
0
0
0
0
0
0
0
0
0
0
0
0
0
0
0
0
0
0
0
0
0
0
0
0
0
0
0
0
0
0
0
0
0
0
0
0
0
0
0
0
0
0
0
0
0
0
0
0
0
0
0
0
0
0
0
0
0
0
0
0
0
0
0
0
0
0
0
0
0
0
0
0
0
0
0
0
0
0
0
0
0
0
0
0
0
0
0
0
0
0
0
0
0
0
0
0
0
0
0
0
0
0
0
0
0
0
0
0
0
0
0
0
0
0
0
0
0
0
0
0
0
0
0
0
0
0
0
0
0
0
0
0
0
0
0
0
0
0
0
0
0
0
0
0
0
0
0
0
0
0
0
0
0
0
0
0
0
0
0
0
0
0
0
0
0
0
0
0
0
0
0
0
0
0
0
0
0
0
0
0
0
0
0
0
0
0
0
0
0
0
0
0
0
0
0
0
0
0
0
0
0
0
0
0
0
0
0
0
0
0
0
0
0
0
0
0
0
0
0
0
0
0
0
0
0
0
0
0
0
0
0
0
0
0
0
0
0
0
0
0
0
0
0
0
0
0
0
0
0
0
0
0
0
0
0
0
0
0
0
0
0
0
0
0
0
0
0
0
0
0
0
0
0
0
0
0
0
0
0
0
0
0
0
0
0
0
0
0
0
0
0
0
0
0
0
0
0
0
0
0
0
0
0
0
0
0
0
0
0
0
0
0
0
0
0
0
0
0
0
0
0
0
0
0
0
0
0
0
0
0
0
0
0
0
0
0
0
0
0
0
0
0
0
0
0
0
0
0
0
0
0
0
0
0
0
0
0
0
0
0
0
0
0
0
0
0
0
0
0
0
0
0
0
0
0
0
0
0
0
0
0
0
0
0
0
0
0
0
0
0
0
0
0
0
0
0
0
0
0
0
0
0
0
0
0
0
0
0
0
0
0
0
0
0
0
0
0
0
0
0
0
0
0
0
0
0
0
0
0
0
0
0
0
0
0
0
0
0
0
0
0
0
0
0
0
0
0
0
0
0
0
0
0
0
0
0
0
0
0
0
0
0
0
0
0
0
0
0
0
0
0
0
0
0
0
0
0
0
0
0
0
0
0
0
0
0
0
0
0
0
0
0
0
0
0
0
0
0
0
0
0
0
0
0
0
0
0
0
0
0
0
0
0
0
0
0
0
0
0
0
0
0
0
0
0
0
0
0
0
0
0
0
0
0
0
0
0
0
0
0
0
0
0
0
0
0
0
0
0
0
0
0
0
0
0
0
0
0
0
0
0
0
0
0
0
0
0
0
0
0
0
0
0
0
0
0
0
0
0
0
0
0
0
0
0
0
0
0
0
0
0
0
0
0
0
0
0
0
0
0
0
0
0
0
0
0
0
0
0
0
0
0
0
0
0
0
0
0
0
0
0
0
0
0
0
0
0
0
0
0
0
0
0
0
0
0
0
0
0
0
0
0
0
0
0
0
0
0
0
0
0
0
0
0
0
0
0
0
0
0
0
0
0
0
0
0
0
0
0
0
0
0
0
0
0
0
0
0
0
0
0
0
0
0
0
0
0
0
0
0
0
0
0
0
0
0
0
0
0
0
0
0
0
0
0
0
0
0
0
0
0
0
0
0
0
0
0
0
0
0
0
0
0
0
0
0
0
0
0
0
0
0
0
0
0
0
0
0
0
0
0
0
0
0
0
0
0
0
0
0
0
0
0
0
0
0
0
0
0
0
0
0
0
0
0
0
0
0
0
0
0
0
0
0
0
0
0
0
0
0
0
0
0
0
0
0
0
0
0
0
0
0
0
0
0
0
0
0
0
0
0
0
0
0
0
0
0
0
0
0
0
0
0
0
0
0
0
0
0
0
0
0
0
0
0
0
0
0
0
0
0
0
0
0
0
0
0
0
0
0
0
0
0
0
0
0
0
0
0
0
0
0
0
0
0
0
0
0
0
0
0
0
0
0
0
0
0
0
0
0
0
0
0
0
0
0
0
0
0
0
0
0
0
0
0
0
0
0
0
0
0
0
0
0
0
0
0
0
0
0
0
0
0
0
0
0
0
0
0
0
0
0
0
0
0
0
0
0
0
0
[truncated: 538 more rows]

## Sheet: Rest physiol measured
Subject	Success control effusion 2 mths	FVC-vb	FEV1-vb	TLC-vb	IC-vb	FRC-vb	RV-vb	IRV-vb	DLCO- vb	KCO- vb	VA-vb	MIP-vb	MEP-vb	FER-vb
1	f	2	1.68	3.78	1.34	2.44	1.71	0.67	13.1	4.05	3.24	113	90	0.84
2	deceased	0.96	0.93	2.43	0.61	1.82	1.43	0.14	8.8	4.93	1.79	27	49	0.96875
3	f	1.87	1.56	3.38	1.87	1.51	1.36	1.21	12.3	4.51	2.74	27	46	0.834225
4	c	2.09	1.42	4.38	2.13	2.25	1.82	1.33	14.2	4.15	3.42	26	71	0.679426
5	c	1.73	1.15	3.65	1.54	2.11	1.52	0.94	10.8	4.81	2.24	45	91	0.66474
6	f	3.1	2.24	5.21	2.43	2.78	2.11	1.74	17.6	4.11	4.28	62	121	0.722581
7	p	3.06	2.06	4.7	1.97	2.73	1.53	1.08	10.5	2.53	4.14	112	137	0.673203
8	p	2.73	2.06	4.79	2.52	2.27	1.86	1.72	23.6	5.72	4.13	99	149	0.754579
9	p	2.08	1.64	3.73	1.79	1.94	1.59	0.5	16.6	5.14	3.22	66	104	0.788462
10	p	2.01	1.42	3.9	1.04	2.86	1.83	0.49	7.3	2.35	3.11	38	59	0.706468
11	c	2.02	1.24	4.11	1.83	2.28	1.76	0.95	16.3	5.06	3.1	32	63	0.613861
12	p	2.85	2.08	5.01	2.24	2.77	2.05	1.24	21.4	4.92	4.35	43	91	0.729825
13	f	1.44	1.02	3.01	1.4	1.61	1.48	0.55	11.6	4.7	2.45	72	118	0.708333
14	p	1.03	0.64	2.19	0.92	1.27	1.17	0.33	6.2	3.6	1.71	61	61	0.621359
15	p	2.54	1.47	4.55	2	2.56	2.01		13.1	3.36	3.92			0.57874
16	f	2.34	1.45	4.62	1.92	2.7	2.08		12.5	3.47	3.60231			0.619658
17	p	2.94	1.73	5.07	1.74	3.33	2.13		16.8	4.37	3.85			0.588435
18	p	3.08	2.21	4.72	2.64	2.08	1.64		18.8	4.02	4.68			0.717532
19	f	2.3	1.87	3.97	1.79	2.18	1.67		16.6	5.14	3.22957			0.813043

## Sheet: RestPhysiol%predicted
Subject	Success 2 mths	FVC-vb	FEV1-vb	TLC-vb	IC-vb	FRC-vb	RV-vb	IRV-vb	DLCO- vb	KCO- vb	VA-vb	MIP-vb	MEP-vb
1	f	63.4921	75.3363	76.0563	57.7586	92.0755	76	#DIV/0!	66.1616	99.7537	66.4364	107.619	60
2	deceased	25.3298	30.2932	46.374	26.5217	61.9048	81.25	#DIV/0!	36.6667	105.342	34.905	36	51.5789
3	f	56.3253	59.0909	73.9606	95.4082	57.8544	85.5346	#DIV/0!	56.1644	96.162	58.6785	36	48.4211
4	c	46.6518	43.0303	67.075	69.3811	65.0289	72.2222	#DIV/0!	58.9212	104.534	56.3378	24.7619	47.3333
5	c	49.5702	41.0714	75.8836	72.9858	78.1481	92.6829	#DIV/0!	47.3684	102.123	46.2737	60	95.7895
6	f	93.3735	98.2456	93.8739	99.5902	89.3891	80.8429	#DIV/0!	92.6316	113.85	81.32	59.0476	80.6667
7	p	74.4526	68.2119	77.9436	69.8582	85.0467	63.75	#DIV/0!	45.6522	65.3747	69.66	106.667	91.3333
8	p	62.1868	61.6766	80.2345	88.1119	72.9904	87.3239	#DIV/0!	92.9134	127.679	72.8441	94.2857	99.3333
9	p	48.8263	50.774	62.7946	61.9377	63.6066	73.2719	#REF!	66.6667	116.29	57.1582	62.8571	69.3333
10	p	57.1023	55.0388	76.6208	43.5146	105.926	86.7299	#DIV/0!	33.7963	54.5244	62.056	36.1905	39.3333
11	c	55.1913	46.6165	74.4565	69.8473	78.6207	76.5217	#DIV/0!	74.7706	123.415	58.3028	30.4762	42
12	p	75.3968	77.037	84.4857	80.8664	87.6582	81.3492	#DIV/0!	100	128.46	77.8528	40.9524	60.6667
13	f	47.2131	48.1132	61.3035	63.3484	59.6296	63.7931	#DIV/0!	61.3757	119.289	51.0741	68.5714	78.6667
14	p	36.3958	28.8288	55.5838	52.2727	58.2569	84.7826	#DIV/0!	30.6931	75.4717	40.3797	81.3333	64.2105
15	p	60.1896	48.0392	71.3166	67.3401	75.0733	77.6062	#DIV/0!	57.4561	87.7285	65.8491	#DIV/0!	#DIV/0!
16	f	56.9343	48.0132	76.2376	67.3684	84.1121	86.3071	#DIV/0!	54.1126	85.8911	63.0014	#DIV/0!	#DIV/0!
17	p	58.5657	45.5263	72.5322	51.632	91.989	87.2951	#DIV/0!	62.4535	104.048	60.1115	#DIV/0!	#DIV/0!
18	p	60.8696	58.6207	65.1934	77.193	54.4503	61.4232	#DIV/0!	72.3077	103.077	70.2	#DIV/0!	#DIV/0!
19	f	42.2018	44.9519	53.0749	49.5845	56.3307	66.2698	#DIV/0!	58.4507	122.673	47.6476	#DIV/0!	#DIV/0!
0
0
0
0
0
0
0
0
0
0
0
0
0
0
0
0
0
0
0
0
0
0
0
0
0
0
0
0
0
0
0
0
0
0
0
0
0
0
0
0
0
0
0
0
0
0
0
0
0
0
0
0
0
0
0
0
0
0
0
0
0
0
0
0
0
0
0
0
0
0
0
0
0
0
0
0
0
0
0
0
0
0
0
0
0
0
0
0
0
0
0
0
0
0
0
0
0
0
0
0
0
0
0
0
0
0
0
0
0
0
0
0
0
0
0
0
0
0
0
0
0
0
0
0
0
0
0
0
0
0
0
0
0
0
0
0
0
0
0
0
0
0
0
0
0
0
0
0
0
0
0
0
0
0
0
0
0
0
0
0
0
0
0
0
0
0
0
0
0
0
0
0
0
0
0
0
0
0
0
0
0
0
0
0
0
0
0
0
0
0
0
0
0
0
0
0
0
0
0
0
0
0
0
0
0
0
0
0
0
0
0
0
0
0
0
0
0
0
0
0
0
0
0
0
0
0
0
0
0
0
0
0
0
0
0
0
0
0
0
0
0
0
0
0
0
0
0
0
0
0
0
0
0
0
0
0
0
0
0
0
0
0
0
0
0
0
0
0
0
0
0
0
0
0
0
0
0
0
0
0
0
0
0
0
0
0
0
0
0
0
0
0
0
0
0
0
0
0
0
0
0
0
0
0
0
0
0
0
0
0
0
0
0
0
0
0
0
0
0
0
0
0
0
0
0
0
0
0
0
0
0
0
0
0
0
0
0
0
0
0
0
0
0
0
0
0
0
0
0
0
0
0
0
0
0
0
0
0
0
0
0
0
0
0
0
0
0
0
0
0
0
0
0
0
0
0
0
0
0
0
0
0
0
0
0
0
0
0
0
0
0
0
0
0
0
